# Supplementary material for: Response to letter regarding “integrating systemic inflammation and liver biomarkers:prognostic implications of the ferritin index in heart failure”
Source: Ann Med. 2025 Oct 7;57(1):2568724. doi: 10.1080/07853890.2025.2568724 (PMC12507102; doi:10.1080/07853890.2025.2568724)
Supplement: Supplemental Material [file IANN_A_2568724_SM8546.zip]

Archive with 4 entries (4 files):
- Supplementary_Table_1..docx
- Supplementary_Table_3.TSAT_sensitity_test.docx
- Supplementary_Table_4.CRP_NT_pro_BNP_sensitity_test.docx
- Supplementary_Table_5.._MACE_risk_exclude_new_onset_AF.docx
